# Supplementary material for: Dietary Supplementation of Tannic Acid Promotes Performance of Beef Cattle via Alleviating Liver Lipid Peroxidation and Improving Glucose Metabolism and Rumen Fermentation
Source: Antioxidants (Basel). 2023 Sep 18;12(9):1774. doi: 10.3390/antiox12091774 (PMC10526014; doi:10.3390/antiox12091774)
Supplement: Supplementary file 1 [file antioxidants-12-01774-s001.zip]

Archive with 1 entries (1 files):
- antioxidants-2561004-supplementary.pdf
